# Supplementary material for: Parkin drives pS65‐Ub turnover independently of canonical autophagy in Drosophila
Source: EMBO Rep. 2022 Oct 17;23(12):e53552. doi: 10.15252/embr.202153552 (PMC9724668; doi:10.15252/embr.202153552)
Supplement: Supplementary file 2 — Dataset EV1 [file EMBR-23-e53552-s002.xlsx]

## Sheet: Legend
Dataset EV1: The information and data contained in this document pertains to the mass spectrometry method and analyses including detailed identity and sources of the AQUA peptides, as well as detailed outputs of the MS analysis delineated by genotype and replicate, normalisation calculations, and statistical parameters where calculated.

## Sheet: AQUA Peptide information
Peptide name	Supplier	Sequence/Modifications
K6 GG	CST	MQIFVK(GG)TLTGK
K11 GG	CST	TLTGK(GG)TITLEVEPSDTIENVK
unmodified	CST	TITLEVEPSDTIENVK
K48 GG	CST	LIFAGK(GG)QLEDGR
K63 GG	CST	TLSDYNIQK(GG)ESTLHLVLR
P-S65	Cambridge Research Biochemicals	E[pS]TLHLVLR
Modifications:
[pS] = phosphoserine
K(GG) = diGly-modified lysine
L = heavy-labelled residue (13C, 15N)

## Sheet: Figure_1A
							w1118_young_Rep1				w1118_young_Rep2				w1118_young_Rep3				w1118_agedmales_Rep1				w1118_agedmales_Rep2				w1118_agedmales_Rep3				w1118_agedmales_Rep4				da>mitoAPOBEC1_Rep1				da>mitoAPOBEC1_Rep2				da>mitoAPOBEC1_Rep3				w1118_paraquat_Rep1
Peptide sequence	modifications	heavy/light	Mass [m/z]	CS [z]	Lower bound	Upper bound	Retention time	Measured intensity	fmol HEAVY peptide	Absolute abundance (fmol)	Retention time	Measured intensity	fmol HEAVY peptide	Absolute abundance (fmol)	Retention time	Measured intensity	fmol HEAVY peptide	Absolute abundance (fmol)	Retention time	Measured intensity	fmol HEAVY peptide	Absolute abundance (fmol)	Retention time	Measured intensity	fmol HEAVY peptide	Absolute abundance (fmol)	Retention time	Measured intensity	fmol HEAVY peptide	Absolute abundance (fmol)	Retention time	Measured intensity	fmol HEAVY peptide	Absolute abundance (fmol)	Retention time	Measured intensity	fmol HEAVY peptide	Absolute abundance (fmol)	Retention time	Measured intensity	fmol HEAVY peptide	Absolute abundance (fmol)	Retention time	Measured intensity	fmol HEAVY peptide	Absolute abundance (fmol)	Retention time	Measured intensity	fmol HEAVY peptide
TLTGKTITLEVEPSDTIENVK	K11 GG	HEAVY	803.432	3	803.41	803.45	49.52	343325538	40		48.9	159883175	40		49.82	176032606	40		47.62	42919550	10		47.13	47624063	10		50.2	54278499	10		49.65	48928069	10		50.32	61752049	10		49.85	58311700	10		49.71	55283973	10		48.12	56000399	10
TLTGKTITLEVEPSDTIENVK	K11 GG	LIGHT	801.427	3	801.41	801.45	49.52	60987483		7.1055	48.91	10091071		2.52461	49.82	16874099		3.83431	47.62	108958944		25.3868	47.14	49173998		10.3255	50.18	173427127		31.9513	49.65	94362425		19.2859	50.32	17957062		2.90793	49.87	13194165		2.2627	49.72	20940849		3.78787	48.12	183400291
TITLEVEPSDTIENVK	unmodified	HEAVY	897.474	2	897.45	897.49	50.71	11998923906	1800		50.15	4361332490	1800		51.24	4243508346	1800		49.03	1559859660	450		48.46	1598062864	450		51.4	2112093324	450		50.95	1803406019	450		51.64	2094034340	450		51.16	1648770280	450		50.96	1945977410	450		49.43	1793984864	450
TITLEVEPSDTIENVK	unmodified	LIGHT	894.467	2	894.45	894.49	50.72	1596191623		239.45	50.13	271799792		112.177	51.24	346881586		147.139	49.05	2142572772		618.105	48.45	903733365		254.483	51.47	3891988419		829.222	50.95	2016436973		503.157	51.63	433817166		93.2257	51.13	316184894		86.2966	50.99	570332456		131.887	49.43	3927288761
ESTLHLVLR	P-S65	HEAVY	385.54	3	385.52	385.56	45.36		6.641		45.64	16843006	6.641		46.08		6.641		43.85	5471486	1.66025		43.08	7650610	1.66025		46.05	4480014	1.66025		45.76	6296381	1.66025		46.46	7393866	1.66025		46.09	8060673	1.66025		45.7	7665462	1.66025		42.9	1341988	1.66025
ESTLHLVLR	P-S65	LIGHT	383.201	3	383.18	383.22	ND			0	45.59	162934		0.064243	ND			0	43.8	7043976		2.1374	43.1	6321071		1.37173	46.01	19931436		7.3864	45.72	9612503		2.53466	46.48	1609265		0.361351	46.11	1803586		0.371483	45.7	4555800		0.986733	42.93	53483272
Raw values	Genotype/treatment
Ub species	w1118_young_Rep1	w1118_young_Rep2	w1118_young_Rep3	w1118_agedmales_Rep1	w1118_agedmales_Rep2	w1118_agedmales_Rep3	w1118_agedmales_Rep4	da>mitoAPOBEC1_Rep1	da>mitoAPOBEC1_Rep2	da>mitoAPOBEC1_Rep3	w1118_paraquat_Rep1	w1118_paraquat_Rep2	w1118_paraquat_Rep3
K11 GG	7.1055	2.52461	3.83431	25.3868	10.3255	31.9513	19.2859	2.90793	2.2627	3.78787	32.7498	29.7127	28.3402
unmodified	239.45	112.177	147.139	618.105	254.483	829.222	503.157	93.2257	86.2966	131.887	985.114	990.535	881.503
P-S65	0	0.064243	0	2.1374	1.37173	7.3864	2.53466	0.361351	0.371483	0.986733	66.1672	42.5561	60.3541
Total Ub abundance at TITLE locus = sum (K11 GG + unmodified)	246.556	114.701	150.974	643.492	264.809	861.174	522.443	96.1336	88.5593	135.675	1017.86	1020.25	909.843
Normalised to 1000 fmol total Ub
P-S65	0	0.56009	0	3.32157	5.18008	8.57713	4.85154	3.75884	4.19474	7.27277	65.0059	41.7116	66.3347
[truncated: 9 more columns]

## Sheet: Figure_1B
Peptide sequence	Modifications	HEAVY/LIGHT	m/z	z	Lower bound	Upper bound
ESTLHLVLR	P-S65	H	385.54	3	385.52	385.56
ESTLHLVLR	P-S65	L	383.201	3	383.18	383.22
pS65-Ub quantification	Retention time (LIGHT)	Measured intensity (LIGHT)	Retention time (HEAVY)	Measured intensity (HEAVY)	fmol HEAVY	Absolute abundance = L/H * fmol(H)	mg mito protein	[] fmol / mg mito protein
w1118_1	44.45	17887408	44.44	5605915	6.641	21.1902	4	5.29754
w1118_2	45.53	6358976	45.53	2180399	6.641	19.368	4	4.842
w1118_3	44.05	26035499	44.04	6558043	6.641	26.3648	4	6.59121

## Sheet: Figure_2
							w1118_UT_Rep1				w1118_UT_Rep2				w1118_UT_Rep3				w1118_PQ_Rep1				w1118_PQ_Rep2				w1118_PQ_Rep3				Pink1B9_UT_Rep1				Pink1B9_UT_Rep2				Pink1B9_UT_Rep3				Pink1B9_PQ_Rep1				Pink1B9_PQ_Rep2
Peptide sequence	modifications	heavy/light	Mass [m/z]	CS [z]	Lower bound	Upper bound	Retention time	Measured intensity	fmol HEAVY peptide	Absolute abundance (fmol)	Retention time	Measured intensity	fmol HEAVY peptide	Absolute abundance (fmol)	Retention time	Measured intensity	fmol HEAVY peptide	Absolute abundance (fmol)	Retention time	Measured intensity	fmol HEAVY peptide	Absolute abundance (fmol)	Retention time	Measured intensity	fmol HEAVY peptide	Absolute abundance (fmol)	Retention time	Measured intensity	fmol HEAVY peptide	Absolute abundance (fmol)	Retention time	Measured intensity	fmol HEAVY peptide	Absolute abundance (fmol)	Retention time	Measured intensity	fmol HEAVY peptide	Absolute abundance (fmol)	Retention time	Measured intensity	fmol HEAVY peptide	Absolute abundance (fmol)	Retention time	Measured intensity	fmol HEAVY peptide	Absolute abundance (fmol)	Retention time	Measured intensity	fmol HEAVY peptide
MQIFVKTLTGK	K6 GG	HEAVY	462.935	3	462.91	462.95	55.82	77986198	20		55.7	121998699	20		55.16	116311146	20		54.72	108753009	20		54.03	126312306	20		53.12	81618284	20		54.2	111798455	20		52.81	90972657	20		52.9	49420856	20		53.06	77851364	20		52.43	63436599	20
MQIFVKTLTGK	K6 GG	LIGHT	460.591	3	460.57	460.61	55.86	388828		0.0997171	55.72	314249		0.0515168	55.17	1754405		0.301674	54.76	8147791		1.4984	54.07	9261858		1.4665	53.09	3227507		0.790878	54.13	2106450		0.37683	52.82	1004874		0.220918	52.87	595131		0.240842	52.99	3004779		0.771927	52.5	1109621
TLTGKTITLEVEPSDTIENVK	K11 GG	HEAVY	803.432	3	803.41	803.45	58.11	28090602	20		58.19	33563774	20		58.13	31851848	20		57.74	27566908	20		57.27	33885777	20		57.06	28719781	20		57.41	33052166	20		57	26599956	20		56.72	22599327	20		56.73	21923451	20		56.59	17902838	20
TLTGKTITLEVEPSDTIENVK	K11 GG	LIGHT	801.427	3	801.41	801.45	58.13	1801994		1.28299	58.18	1522352		0.90714	58.13	5511265		3.46056	57.76	7598775		5.51297	57.27	10757065		6.34901	57.05	8520691		5.93367	57.4	8811130		5.33165	57.02	6034622		4.53732	56.7	6595289		5.83671	56.72	7348650		6.70392	56.59	3938531
TITLEVEPSDTIENVK	unmodified	HEAVY	897.474	2	897.45	897.49	59.32	1127301581	900		59.48	1218051448	900		59.58	1125012036	900		59.27	954254901	900		58.88	1183453114	900		58.71	1053862518	900		58.89	1201597740	900		58.63	869841440	900		58.29	792157893	900		58.24	745282916	900		58.13	682016158	900
TITLEVEPSDTIENVK	unmodified	LIGHT	894.467	2	894.45	894.49	59.3	51785772		41.344	59.51	34022080		25.1384	59.57	116703201		93.3616	59.31	173669744		163.796	58.88	229980519		174.897	58.71	209953103		179.3	58.91	228114977		170.859	58.63	138797518		143.61	58.29	168126796		191.015	58.26	178158185		215.143	58.14	104074627
LIFAGKQLEDGR	K48 GG	HEAVY	489.939	3	489.92	489.96	46.53	845272261	150		46.95	1441956978	150		46.46	1286247448	150		46.13	1224106359	150		45.74	1542955147	150		45.43	1272872591	150		45.8	1627254269	150		45.64	912545367	150		45.14	965369701	150		45.1	797015872	150		45.17	583558175	150
LIFAGKQLEDGR	K48 GG	LIGHT	487.6	3	487.58	487.62	46.53	22079144		3.91811	46.91	21603010		2.24726	46.49	86408004		10.0768	46.17	106344579		13.0313	45.75	144509673		14.0487	45.43	124680644		14.6928	45.8	183680056		16.9316	45.64	91882280		15.1032	45.14	125412427		19.4867	45.09	108758321		20.4685	45.17	49546058
TLSDYNIQKESTLHLVLR	K63 GG	HEAVY	751.077	3	751.06	751.1	59.26	11858159	150		58.98	30950959	150		58.82	40860435	150		58.34	41114459	150		57.65	52356351	150		57.36	50941089	150		57.79	57627842	150		57.29	42800058	150		57	39098345	150		57.06	37484481	150		56.91	30918677	150
TLSDYNIQKESTLHLVLR	K63 GG	HEAVY	563.559	4	563.54	563.58	59.29	113806019			58.97	322069104			58.77	451476447			58.37	426350429			57.66	561789296			57.3	484768712			57.79	558772261			57.3	428287754			57	381390075			57.06	364359332			56.92	309755147
TLSDYNIQKESTLHLVLR	K63 GG	LIGHT	748.738	3	748.72	748.76	59.03	0			59.02	365362			58.78	2446305			58.31	2632733			57.6	3140588			57.38	3511986			57.85	6083192			57.32	3982938			57.01	3694894			57.11	4385465			56.92	2239564
TLSDYNIQKESTLHLVLR	K63 GG	LIGHT	561.805	4	561.79	561.83	59.28	3019540		3.6043	58.98	5323075		2.41705	58.78	29181638		9.63607	58.37	28463405		9.97812	57.68	35458993		9.42763	57.68	41112008		12.4948	57.84	60997517		16.324	57.3	40842703		14.273	57	38551735		15.0706	57.05	42956460		17.6718	56.92	22581034
ESTLHLVLR	P-S65	HEAVY	385.54	3	385.52	385.56	54.35	1372497	3.3205		53.89	3496865	3.3205		53.53	4099480	3.3205		52.96	3195691	3.3205		52.72	4650578	3.3205		52.1	3304539	3.3205		52.81	3445208	3.3205		52.46	3243101	3.3205		52.02	2421826	3.3205		52.08	2170188	3.3205		52.03	1850182	3.3205
ESTLHLVLR	P-S65	LIGHT	383.201	3	383.18	383.22	54.34	27555		0.0666642	54.19	26777		0.0254265	53.78	74787		0.060576	52.97	9521119		9.89297	52.73	11119302		7.93915	52.08	9445802		9.49143	52.83	21745		0.0209579	52.91	62744		0.0642414	51.71	16264		0.0222991	52.1	23043		0.035257	51.68	12699
Raw values	Genotype/treatment
Ub species	w1118_UT_Rep1	w1118_UT_Rep2	w1118_UT_Rep3	w1118_PQ_Rep1	w1118_PQ_Rep2	w1118_PQ_Rep3	Pink1B9_UT_Rep1	Pink1B9_UT_Rep2	Pink1B9_UT_Rep3	Pink1B9_PQ_Rep1	Pink1B9_PQ_Rep2	Pink1B9_PQ_Rep3	park25_UT_Rep1	park25_UT_Rep2	park25_UT_Rep3	park25_PQ_Rep1	park25_PQ_Rep2	park25_PQ_Rep3
K6 GG	0.0997171	0.0515168	0.301674	1.4984	1.4665	0.790878	0.37683	0.220918	0.240842	0.771927	0.349836	0.541513	0.088412	0.134482	0.0829276	0.358853	0.346765	0.429684
K11 GG	1.28299	0.90714	3.46056	5.51297	6.34901	5.93367	5.33165	4.53732	5.83671	6.70392	4.3999	4.73656	2.20789	3.44799	3.54617	3.50053	4.29893	4.13766
unmodified	41.344	25.1384	93.3616	163.796	174.897	179.3	170.859	143.61	191.015	215.143	137.339	158.232	69.1072	91.7239	114.919	120.87	148.23	135.242
K48 GG	3.91811	2.24726	10.0768	13.0313	14.0487	14.6928	16.9316	15.1032	19.4867	20.4685	12.7355	14.7753	6.51854	7.37261	10.8201	10.4359	12.0538	12.4508
K63 GG	3.6043	2.41705	9.63607	9.97812	9.42763	12.4948	16.324	14.273	15.0706	17.6718	10.9286	11.5736	6.6632	8.90618	12.0082	8.0903	10.7673	8.16088
P-S65	0.0666642	0.0254265	0.060576	9.89297	7.93915	9.49143	0.0209579	0.0642414	0.0222991	0.035257	0.0227907	0.0360851	0.0620992	0.0894171	0.303111	9.87152	9.01645	11.1781
Total Ub abundance at TITLE locus = sum (K11 GG + unmodified)	42.627	26.0455	96.8221	169.309	181.246	185.234	176.19	148.147	196.852	221.847	141.739	162.968	71.3151	95.1719	118.465	124.37	152.529	139.38
Normalised to 1000 fmol total Ub
K6 GG	2.33929	1.97795	3.11576	8.85013	8.09122	4.26962	2.13877	1.49121	1.22347	3.47955	2.46818	3.32281	1.23974	1.41305	0.700019	2.88536	2.27344	3.08283
K11 GG	30.098	34.829	35.7414	32.5617	35.0298	32.0334	30.2607	30.6271	29.6503	30.2187	31.0423	29.0643	30.9597	36.2291	29.9343	28.146	28.1844	29.6863
K48 GG	91.9162	86.2819	104.075	76.9677	77.5115	79.3204	96.0983	101.947	98.9917	92.2643	89.8521	90.6637	91.4048	77.4662	91.3358	83.9098	79.0266	89.3302
K63 GG	84.5543	92.8007	99.5234	58.9345	52.0156	67.4543	92.6497	96.3436	76.5579	79.6575	77.104	71.0172	93.4333	93.58	101.365	65.0501	70.5916	58.5514
P-S65	1.56389	0.976232	0.625642	58.4316	43.8032	51.2402	0.11895	0.433633	0.113279	0.158925	0.160794	0.221424	0.870772	0.939532	2.55866	79.3719	59.1131	80.1989
[truncated: 29 more columns]

## Sheet: Figure_2_pvalues
Ordinary one-way ANOVA with Sidak's multiple comparisons
Analysis done separately on each Ub modification
All analyses of Ub modifications done on normalised data (normalised to total Ub in that sample)
Adjusted P values reported below
K6 chains	w1118 PQ	Pink1B9 UT	Pink1B9 PQ	park25 UT	park25 PQ
w1118 UT	0.0012	0.8886		0.5672
Pink1B9 UT			0.4889
park25 UT					0.3877
K11 chains	w1118 PQ	Pink1B9 UT	Pink1B9 PQ	park25 UT	park25 PQ
w1118 UT	0.9999	0.2902		0.9665
Pink1B9 UT			>0.9999
park25 UT					0.2134
K48 chains	w1118 PQ	Pink1B9 UT	Pink1B9 PQ	park25 UT	park25 PQ
w1118 UT	0.0194	0.8312		0.5043
Pink1B9 UT			0.4096
park25 UT					0.9854
K63 chains	w1118 PQ	Pink1B9 UT	Pink1B9 PQ	park25 UT	park25 PQ
w1118 UT	0.0005	0.9765		0.9749
Pink1B9 UT			0.2299
park25 UT					0.0008
pS65-Ub	w1118 PQ	Pink1B9 UT	Pink1B9 PQ	park25 UT	park25 PQ
w1118 UT	<0.0001	>0.9999		>0.9999
Pink1B9 UT			>0.9999
park25 UT					<0.0001
total Ub	w1118 PQ	Pink1B9 UT	Pink1B9 PQ	park25 UT	park25 PQ
w1118 UT	0.0007	0.0009		0.4118
Pink1B9 UT			>0.9999
park25 UT					0.3202

## Sheet: Figure_7C
							da>parkC2_Rep1	Exp042_17			da>parkC2_Rep2	Exp042_19			da>parkC2_Rep3	Exp043_15			Atg55cc5_Rep1	Exp042_7			Atg55cc5_Rep2	Exp042_24			Atg55cc5_Rep3	Exp042_31			Atg55cc5daparkC2_Rep1	Exp042_15			Atg55cc5daparkC2_Rep2	Exp042_16			Atg55cc5daparkC2_Rep3	Exp043_16
Peptide sequence	modifications	heavy/light	Mass [m/z]	CS [z]	Lower bound	Upper bound	Retention time	Measured intensity	fmol HEAVY peptide	Absolute abundance (fmol)	Retention time	Measured intensity	fmol HEAVY peptide	Absolute abundance (fmol)	Retention time	Measured intensity	fmol HEAVY peptide	Absolute abundance (fmol)	Retention time	Measured intensity	fmol HEAVY peptide	Absolute abundance (fmol)	Retention time	Measured intensity	fmol HEAVY peptide	Absolute abundance (fmol)	Retention time	Measured intensity	fmol HEAVY peptide	Absolute abundance (fmol)	Retention time	Measured intensity	fmol HEAVY peptide	Absolute abundance (fmol)	Retention time	Measured intensity	fmol HEAVY peptide	Absolute abundance (fmol)	Retention time	Measured intensity	fmol HEAVY peptide	Absolute abundance (fmol)
MQIFVKTLTGK	K6 GG	HEAVY	462.935	3	462.91	462.95	42.69	125000000	10		42.83	118000000	10		40.01	135542832	10		41.19	207096042	10		45.01	122734996	10		45.26	142516178	10		41.94	153519862	10		42.48	147361567	10		39.5	123057565	10
MQIFVKTLTGK	K6 GG	LIGHT	460.591	3	460.57	460.61	42.72	1383792		0.110703	42.82	5961091		0.505177	40.01	1451848		0.107114	41.19	37494319		1.81048	44.99	17003393		1.38537	45.36	29111840		2.0427	42	25113681		1.63586	42.48	29172330		1.97964	39.5	16098889		1.30824
TLTGKTITLEVEPSDTIENVK	K11 GG	HEAVY	803.432	3	803.41	803.45	48.13	54080362	10		48.38	55881598	10		46.6	71320572	10		46.53	57367106	10		50.29	42259922	10		50.5	56433146	10		47.31	54480194	10		47.76	62376163	10		46.2	77904157	10
TLTGKTITLEVEPSDTIENVK	K11 GG	LIGHT	801.427	3	801.41	801.45	48.13	6307994		1.16641	48.37	34116396		6.10512	46.63	32628438		4.5749	46.55	61909782		10.7919	50.31	41734573		9.87569	50.5	62269750		11.0343	47.29	49628295		9.10942	47.76	62287862		9.98584	46.2	313619227		40.2571
TITLEVEPSDTIENVK	unmodified	HEAVY	897.474	2	897.45	897.49	49.48	2050000000	450		49.59	1950000000	450		47.81	2195298507	450		47.85	1804815949	450		51.61	1657583735	450		51.76	1666422550	450		48.65	1653081626	450		49.09	1953995119	450		47.37	1679526128	450
TITLEVEPSDTIENVK	unmodified	LIGHT	894.467	2	894.45	894.49	49.48	159000000		34.9024	49.59	943000000		217.615	47.81	693768621		142.211	47.84	1126615429		280.902	51.6	938120367		254.68	51.76	1041122633		281.144	48.64	823684984		224.223	49.09	978542390		225.356	47.37	3615235549		968.64
LIFAGKQLEDGR	K48 GG	HEAVY	489.939	3	489.92	489.96	37.28	2330000000	75		37.25	2660000000	75		35.39	3021394330	75		35.9	2428013212	75		39.73	1931157834	75		40.06	1926338326	75		36.7	1973731013	75		37.19	1981265739	75		35.26	2821432690	75
LIFAGKQLEDGR	K48 GG	LIGHT	487.6	3	487.58	487.62	37.28	71168012		2.29082	37.25	445000000		12.547	35.39	420077125		10.4276	35.9	454540421		14.0405	39.78	375535514		14.5846	40.06	361965461		14.0928	36.71	332048918		12.6176	37.2	354006556		13.4008	35.26	2057469962		54.6922
TLSDYNIQKESTLHLVLR	K63 GG	HEAVY	751.077	3	751.06	751.1	47.76	57525814	75		47.96	71426825	75		46.23	118053826	75		46.14	59727700	75		49.93	48023945	75		50.13	69420390	75		46.99	54443565	75		47.38	64028821	75		45.81	118475707	75
TLSDYNIQKESTLHLVLR	K63 GG	HEAVY	563.559	4	563.54	563.58	47.77	676000000			47.94	826000000			46.24	986488600			46.12	720583145			49.93	589838834			50.13	747106215			46.98	618084254			47.4	696190472			45.79	1085437386
TLSDYNIQKESTLHLVLR	K63 GG	LIGHT	748.738	3	748.72	748.76	47.77	2537106			47.96	10618758			46.25	6833311			46.12	8462513			49.93	8389580			50.12	10695454			46.99	9839227			47.38	10021565			45.81	51564309
TLSDYNIQKESTLHLVLR	K63 GG	LIGHT	561.805	4	561.79	561.83	47.78	33870678		3.72255	47.96	160000000		14.259	46.24	83106589		6.10705	46.14	109622181		11.3498	49.93	107955324		13.6799	50.15	122130415		12.2004	46.98	120428089		14.5274	47.39	114968513		12.331	45.81	488731198		33.6587
ESTLHLVLR	P-S65	HEAVY	385.54	3	385.52	385.56	44.02		1.66025		44.07	6375223	1.66025		40.94	0	1.66025		42.55	10394806	1.66025		46.36	5607931	1.66025		46.7	6029107	1.66025		43.28	6916777	1.66025		43.8	7038228	1.66025		40.58	2371571	1.66025
ESTLHLVLR	P-S65	LIGHT	383.201	3	383.18	383.22	ND			NA	44.08	181025		0.0471429	ND	0		NA	42.58	5630373		0.899279	46.37	2409208		0.713255	46.67	2312600		0.636826	43.24	1630870		0.391462	43.79	1035498		0.244264	40.4	1060583		0.742475
Raw values	Genotype
Ub species	da>parkC2_Rep1	da>parkC2_Rep2	da>parkC2_Rep3	Atg55cc5_Rep1	Atg55cc5_Rep2	Atg55cc5_Rep3	Atg55cc5daparkC2_Rep1	Atg55cc5daparkC2_Rep2	Atg55cc5daparkC2_Rep3
K6 GG	0.110703	0.505177	0.107114	1.81048	1.38537	2.0427	1.63586	1.97964	1.30824
K11 GG	1.16641	6.10512	4.5749	10.7919	9.87569	11.0343	9.10942	9.98584	40.2571
unmodified	34.9024	217.615	142.211	280.902	254.68	281.144	224.223	225.356	968.64
K48 GG	2.29082	12.547	10.4276	14.0405	14.5846	14.0928	12.6176	13.4008	54.6922
K63 GG	3.72255	14.259	6.10705	11.3498	13.6799	12.2004	14.5274	12.331	33.6587
P-S65	NA	0.0471429	NA	0.899279	0.713255	0.636826	0.391462	0.244264	0.742475
Total Ub abundance at TITLE locus = sum (K11 GG + unmodified)	36.0689	223.721	146.786	291.694	264.556	292.179	233.332	235.342	1008.9
Normalised to 1000 fmol total Ub
K6 GG	3.06922	2.25807	0.729726	6.20677	5.2366	6.99129	7.01086	8.41178	1.2967
K11 GG	32.3385	27.2891	31.1671	36.9972	37.3293	37.7654	39.0406	42.4313	39.9021
K48 GG	63.5123	56.0833	71.0392	48.1343	55.1286	48.2334	54.0756	56.9418	54.2099
K63 GG	103.207	63.7358	41.6051	38.9098	51.7087	41.7566	62.2604	52.3961	33.3619
P-S65	NA	0.210722	NA	3.08295	2.69605	2.17958	1.6777	1.03791	0.735928
